# Supplementary material for: GBM Cells Exhibit Susceptibility to Metformin Treatment According to TLR4 Pathway Activation and Metabolic and Antioxidant Status
Source: Cancers (Basel). 2023 Jan 18;15(3):587. doi: 10.3390/cancers15030587 (PMC9913744; doi:10.3390/cancers15030587)
Supplement: Supplementary file 1 [file cancers-15-00587-s001.zip]

Archive with 1 entries (1 files):
- cancers-2142162-supplementary.pdf
